# Supplementary material for: Widespread underestimation of rain-induced soil carbon emissions from global drylands
Source: Nat Geosci. 2025 Jul 31;18(9):869–76. doi: 10.1038/s41561-025-01754-9 (PMC12422978; doi:10.1038/s41561-025-01754-9)
Supplement: Supplementary file 1 — Supplementary Table 1. List of sites included in this research and random forest performance on detecting the start date of pulse events in each site (within ±2 days error). Supplementary Table 2. The detailed criteria for manually labelling pulse events. [file 41561_2025_1754_MOESM1_ESM.xlsx]

## Sheet: Table S1
Supplementary Table 1. List of sites included in this research and random forest performance on detecting the start date of pulse events in each site (within ±2 days error).
SITE_ID	Latitude	Longitude	IGBP	P/PET	Period	Precision	Recall
AU-ASM	-22.283	133.249	SAV	0.152	2010-2014	0.69	0.48
AU-Cpr	-34.0021	140.589	SAV	0.15	2010-2014	0.18	0.09
AU-DaP	-14.0633	131.318	GRA	0.627	2007-2013	0.5	0.5
AU-DaS	-14.1593	131.388	SAV	0.608	2008-2014	NA	NA
AU-Dry	-15.2588	132.371	SAV	0.437	2011-2014	NA	NA
AU-Gin	-31.3764	115.714	WSA	0.412	2011-2014	NA	NA
AU-Rig	-36.6499	145.576	GRA	0.442	2011-2014	NA	NA
AU-Stp	-17.1507	133.35	GRA	0.303	2008-2014	0.67	0.46
US-Cop	38.09	-109.39	GRA	0.28	2001-2007	1	0.36
US-SRC	31.9083	-110.84	OSH	0.212	2008-2014	1	0.27
US-SRG	31.7894	-110.828	GRA	0.33	2008-2021	0.75	0.43
US-SRM	31.8214	-110.866	WSA	0.261	2004-2014	0.58	0.48
US-Ton	38.4309	-120.966	WSA	0.447	2001-2021	0.67	0.36
US-Var	38.4133	-120.951	GRA	0.458	2000-2021	0.82	0.56
US-Whs	31.7438	-110.052	OSH	0.201	2007-2020	0.59	0.42
US-Wkg	31.7365	-109.942	GRA	0.23	2004-2021	0.71	0.36
US-FR2	29.9495	-97.9962	WSA	0.578	2005-2008	NA	NA
US-Jo1	32.582	-106.635	OSH	0.165	2010-2020	0.33	0.1
US-Jo2	32.5849	-106.603	OSH	0.174	2010-2020	0.29	0.2
US-LS2	31.5659	-110.134	SAV	0.202	2002-2007	1	0.29
US-Mpj	34.4385	-106.238	WSA	0.291	2008-2020	0.75	0.27
US-Rls	43.1439	-116.736	CSH	0.339	2014-2021	0.5	0.57
US-Rms	43.0645	-116.749	CSH	0.455	2014-2020	0.38	0.25
US-Rwf	43.1207	-116.723	CSH	0.44	2014-2020	0.29	0.25
US-Rws	43.1675	-116.713	OSH	0.265	2014-2020	0.71	0.26
US-Seg	34.3623	-106.702	GRA	0.161	2007-2021	0.71	0.39
US-Ses	34.3349	-106.744	OSH	0.156	2007-2021	0.72	0.57
US-SRS	31.8173	-110.851	WSA	0.261	2011-2018	0.4	0.25
US-Wjs	34.4255	-105.862	SAV	0.234	2007-2021	0.33	0.11
US-xNG	46.7697	-100.915	GRA	0.48	2018-2021	NA	NA
ES-Abr	38.7018	-6.78588	SAV	0.419	2015-2020	0.69	0.58
ES-LM1	39.9427	-5.77868	SAV	0.382	2014-2020	0.8	0.67
ES-LM2	39.9346	-5.77588	SAV	0.382	2014-2020	0.57	0.62
ES-Agu	36.94	-2.03321	OSH	0.191	2006-2020	0.44	0.33

## Sheet: Table S2
Supplementary Table 2. Detailed criteria for manually labeling pulse events.
Rule	Description	Note
Manual labeling the start date of the pulse event
1	NEE suddenly increases sharply	NEE remains highly positive during the day and night, especially when comparing to NEE before pulses, signaling a surge of microbial respiration offsetting carbon fixation from photosynthesis.
2	NEE gradually decays over at least two days after the peak day	This is to make sure the pulses are biologically driven, not just solely physically driven.
3	EF suddenly increases sharply	- EF on average is low (typically < 0.5) for days before pulses happen. This means that antecedent condition is dry enough to create a big change in microbial water potential.
		- EF suddenly increases (normally to 0.5 or above), then decreases sharply on the next day. This means there is water addition to the ecosystem on the day EF increases, confirming rainfall occurrence
4	Positive precipitation (P_ERA > 0)	This further confirms the occurrence of rainfall. However, sometimes we noticed strong pulses happen without a record of precipitation. We still marked them as pulses since they meet criteria 1, 2, 3. Sometimes rain record is off 1,2 days from when the pulses start.
Manual labeling the end date of the pulse event
5	Nighttime NEE stabilizes	Nighttime NEE stabilize between days, sometimes can be approximate to their pre-pulse values. We do not use daytime NEE since increased vegetation carbon uptake at the end of pulse events can interfere with soil CO2 pulses.
