# Supplementary material for: Widespread underestimation of rain-induced soil carbon emissions from global drylands
Source: Nat Geosci. 2025 Jul 31;18(9):869–76. doi: 10.1038/s41561-025-01754-9 (PMC12422978; doi:10.1038/s41561-025-01754-9)
Supplement: Supplementary file 2 — Statistical source data for Figs. 2a–4c. [file 41561_2025_1754_MOESM2_ESM.xlsx]

## Sheet: Fig.2a
SITE_ID	RECO_contri_(%)	NEP_contri_(%)
AU-ASM	16.6848	17.4951
AU-DaP	16.569	10.4521
AU-Dry	8.35931	1.14653
AU-Rig	24.328	20.6471
AU-Stp	23.29	12.6231
ES-Abr	13.2088	15.0989
ES-Agu	13.7392	14.165
ES-LM1	9.76114	12.6972
ES-LM2	9.21428	13.3969
US-Cop	21.6857	13.2105
US-Jo1	12.8403	4.12956
US-Jo2	23.5141	3.22874
US-Rls	11.7218	10.8333
US-Rms	6.49076	0.676797
US-Rwf	10.101	6.44318
US-Rws	10.8526	10.1755
US-Seg	20.0756	15.8375
US-Ses	24.4975	15.1601
US-SRC	25.8644	11.3329
US-SRG	26.3801	0.054484
US-SRS	20.0805	2.04955
US-Ton	13.073	2.52117
US-Var	34.3065	15.8896
US-Wjs	7.61955	1.36451
US-Wkg	24.454	11.5396
US-xNG	10.5926	7.28043

## Sheet: Fig.2b
SITE_ID	Value	Group	Method
AU-ASM	17.4902	Pulse RECO	NT
AU-ASM	22.9028	Pulse RECO	DT
AU-ASM	7.79153	Pulse RECO	DML
AU-ASM	8.82791	Pulse RECO	NN
AU-ASM	28.233	Pulse GPP	NT
AU-ASM	26.9016	Pulse GPP	DT
AU-ASM	6.18867	Pulse GPP	DML
AU-ASM	11.9841	Pulse GPP	NN
AU-DaP	39.1966	Pulse RECO	NT
AU-DaP	37.8889	Pulse RECO	DT
AU-DaP	30.8575	Pulse RECO	DML
AU-DaP	23.0744	Pulse RECO	NN
AU-DaP	71.3516	Pulse GPP	NT
AU-DaP	56.2132	Pulse GPP	DT
AU-DaP	38.1144	Pulse GPP	DML
AU-DaP	38.4194	Pulse GPP	NN
AU-Dry	22.9593	Pulse RECO	NT
AU-Dry	17.5039	Pulse RECO	DT
AU-Dry	12.729	Pulse RECO	DML
AU-Dry	14.2012	Pulse RECO	NN
AU-Dry	24.8975	Pulse GPP	NT
AU-Dry	8.02674	Pulse GPP	DT
AU-Dry	11.3128	Pulse GPP	DML
AU-Dry	16.5159	Pulse GPP	NN
AU-Rig	13.8099	Pulse RECO	NT
AU-Rig	21.3066	Pulse RECO	DT
AU-Rig	9.3361	Pulse RECO	DML
AU-Rig	-2.36746	Pulse RECO	NN
AU-Rig	24.5385	Pulse GPP	NT
AU-Rig	-3.24002	Pulse GPP	DT
AU-Rig	4.19986	Pulse GPP	DML
AU-Rig	-7.55522	Pulse GPP	NN
AU-Stp	63.5546	Pulse RECO	NT
AU-Stp	58.4043	Pulse RECO	DT
AU-Stp	55.8776	Pulse RECO	DML
AU-Stp	49.1319	Pulse RECO	NN
AU-Stp	94.1821	Pulse GPP	NT
AU-Stp	81.7182	Pulse GPP	DT
AU-Stp	75.0142	Pulse GPP	DML
AU-Stp	70.5612	Pulse GPP	NN
ES-Abr	11.2191	Pulse RECO	NT
ES-Abr	20.493	Pulse RECO	DT
ES-Abr	9.31875	Pulse RECO	DML
ES-Abr	3.70821	Pulse RECO	NN
ES-Abr	20.836	Pulse GPP	NT
ES-Abr	7.12727	Pulse GPP	DT
ES-Abr	8.94319	Pulse GPP	DML
ES-Abr	6.85302	Pulse GPP	NN
ES-Agu	45.4579	Pulse RECO	NT
ES-Agu	48.2039	Pulse RECO	DT
ES-Agu	44.4158	Pulse RECO	DML
ES-Agu	39.747	Pulse RECO	NN
ES-Agu	72.0718	Pulse GPP	NT
ES-Agu	48.8072	Pulse GPP	DT
ES-Agu	62.845	Pulse GPP	DML
ES-Agu	57.2729	Pulse GPP	NN
ES-LM1	2.58075	Pulse RECO	NT
ES-LM1	16.5553	Pulse RECO	DT
ES-LM1	-1.33382	Pulse RECO	DML
ES-LM1	-2.02052	Pulse RECO	NN
ES-LM1	8.3966	Pulse GPP	NT
ES-LM1	5.87675	Pulse GPP	DT
ES-LM1	-9.98177	Pulse GPP	DML
ES-LM1	-1.99028	Pulse GPP	NN
ES-LM2	1.68863	Pulse RECO	NT
ES-LM2	15.8005	Pulse RECO	DT
ES-LM2	0.155207	Pulse RECO	DML
ES-LM2	-1.7545	Pulse RECO	NN
ES-LM2	3.55003	Pulse GPP	NT
ES-LM2	-0.958223	Pulse GPP	DT
ES-LM2	-6.43352	Pulse GPP	DML
ES-LM2	-4.44992	Pulse GPP	NN
US-Cop	49.5712	Pulse RECO	NT
US-Cop	28.5075	Pulse RECO	DT
US-Cop	47.1116	Pulse RECO	DML
US-Cop	18.6422	Pulse RECO	NN
US-Cop	98.9155	Pulse GPP	NT
US-Cop	0.906973	Pulse GPP	DT
US-Cop	69.1656	Pulse GPP	DML
US-Cop	30.2199	Pulse GPP	NN
US-Jo1	3.47286	Pulse RECO	NT
US-Jo1	36.4112	Pulse RECO	DT
US-Jo1	6.86328	Pulse RECO	DML
US-Jo1	1.22787	Pulse RECO	NN
US-Jo1	2.31491	Pulse GPP	NT
US-Jo1	13.582	Pulse GPP	DT
US-Jo1	6.80377	Pulse GPP	DML
US-Jo1	1.14188	Pulse GPP	NN
US-Jo2	41.5204	Pulse RECO	NT
US-Jo2	67.4189	Pulse RECO	DT
US-Jo2	32.2026	Pulse RECO	DML
US-Jo2	42.6551	Pulse RECO	NN
US-Jo2	33.2729	Pulse GPP	NT
US-Jo2	38.91	Pulse GPP	DT
US-Jo2	30.2741	Pulse GPP	DML
US-Jo2	38.7043	Pulse GPP	NN
US-Rls	1.64158	Pulse RECO	NT
US-Rls	16.6582	Pulse RECO	DT
US-Rls	1.11671	Pulse RECO	DML
US-Rls	2.72292	Pulse RECO	NN
US-Rls	6.96996	Pulse GPP	NT
US-Rls	0.31731	Pulse GPP	DT
US-Rls	-1.54717	Pulse GPP	DML
US-Rls	3.79261	Pulse GPP	NN
US-Rms	-53.9077	Pulse RECO	NT
US-Rms	-32.9775	Pulse RECO	DT
US-Rms	-44.363	Pulse RECO	DML
US-Rms	-54.4347	Pulse RECO	NN
US-Rms	-63.2428	Pulse GPP	NT
US-Rms	-56.2459	Pulse GPP	DT
US-Rms	-53.1201	Pulse GPP	DML
US-Rms	-60.2592	Pulse GPP	NN
US-Rwf	29.4796	Pulse RECO	NT
US-Rwf	36.4937	Pulse RECO	DT
US-Rwf	44.5107	Pulse RECO	DML
US-Rwf	32.8026	Pulse RECO	NN
US-Rwf	50.1497	Pulse GPP	NT
US-Rwf	46.6395	Pulse GPP	DT
US-Rwf	63.5617	Pulse GPP	DML
US-Rwf	46.9872	Pulse GPP	NN
US-Rws	-18.221	Pulse RECO	NT
US-Rws	-10.2035	Pulse RECO	DT
US-Rws	-23.2851	Pulse RECO	DML
US-Rws	-19.3761	Pulse RECO	NN
US-Rws	-26.5952	Pulse GPP	NT
US-Rws	-25.1716	Pulse GPP	DT
US-Rws	-29.5395	Pulse GPP	DML
US-Rws	-24.1298	Pulse GPP	NN
US-Seg	33.8349	Pulse RECO	NT
US-Seg	35.3044	Pulse RECO	DT
US-Seg	28.4692	Pulse RECO	DML
US-Seg	12.6353	Pulse RECO	NN
US-Seg	53.5069	Pulse GPP	NT
US-Seg	13.4495	Pulse GPP	DT
US-Seg	23.3161	Pulse GPP	DML
US-Seg	14.3045	Pulse GPP	NN
US-Ses	41.3034	Pulse RECO	NT
US-Ses	31.6203	Pulse RECO	DT
US-Ses	34.3334	Pulse RECO	DML
US-Ses	15.7675	Pulse RECO	NN
US-Ses	63.266	Pulse GPP	NT
US-Ses	7.48905	Pulse GPP	DT
US-Ses	35.5527	Pulse GPP	DML
US-Ses	20.297	Pulse GPP	NN
US-SRC	44.9479	Pulse RECO	NT
US-SRC	25.2267	Pulse RECO	DT
US-SRC	33.0717	Pulse RECO	DML
US-SRC	23.8154	Pulse RECO	NN
US-SRC	64.2971	Pulse GPP	NT
US-SRC	29.7151	Pulse GPP	DT
US-SRC	48.0821	Pulse GPP	DML
US-SRC	35.8271	Pulse GPP	NN
US-SRG	-18.8249	Pulse RECO	NT
US-SRG	-4.90356	Pulse RECO	DT
US-SRG	-26.9788	Pulse RECO	DML
US-SRG	-17.6522	Pulse RECO	NN
US-SRG	-14.8302	Pulse GPP	NT
US-SRG	-20.6437	Pulse GPP	DT
US-SRG	-24.8802	Pulse GPP	DML
US-SRG	-15.8912	Pulse GPP	NN
US-SRM	36.5912	Pulse RECO	NT
US-SRM	30.382	Pulse RECO	DT
US-SRM	22.4577	Pulse RECO	DML
US-SRM	20.5026	Pulse RECO	NN
US-SRM	57.2252	Pulse GPP	NT
US-SRM	27.7634	Pulse GPP	DT
US-SRM	33.2872	Pulse GPP	DML
US-SRM	35.4523	Pulse GPP	NN
US-SRS	50.0444	Pulse RECO	NT
US-SRS	51.2394	Pulse RECO	DT
US-SRS	34.084	Pulse RECO	DML
US-SRS	48.5774	Pulse RECO	NN
US-SRS	48.6025	Pulse GPP	NT
US-SRS	44.3872	Pulse GPP	DT
US-SRS	32.7198	Pulse GPP	DML
US-SRS	47.4097	Pulse GPP	NN
US-Ton	17.9508	Pulse RECO	NT
US-Ton	35.8725	Pulse RECO	DT
US-Ton	28.9302	Pulse RECO	DML
US-Ton	15.625	Pulse RECO	NN
US-Ton	20.9207	Pulse GPP	NT
US-Ton	27.1501	Pulse GPP	DT
US-Ton	29.7655	Pulse GPP	DML
US-Ton	19.5607	Pulse GPP	NN
US-Var	75.8526	Pulse RECO	NT
US-Var	80.3944	Pulse RECO	DT
US-Var	78.1646	Pulse RECO	DML
US-Var	70.8719	Pulse RECO	NN
US-Var	94.9624	Pulse GPP	NT
US-Var	90.0015	Pulse GPP	DT
US-Var	90.7664	Pulse GPP	DML
US-Var	84.5187	Pulse GPP	NN
US-Whs	64.7481	Pulse RECO	NT
US-Whs	39.4968	Pulse RECO	DT
US-Whs	43.1511	Pulse RECO	DML
US-Whs	30.7134	Pulse RECO	NN
US-Whs	78.9048	Pulse GPP	NT
US-Whs	42.6534	Pulse GPP	DT
US-Whs	57.168	Pulse GPP	DML
US-Whs	41.1805	Pulse GPP	NN
US-Wjs	-5.68407	Pulse RECO	NT
US-Wjs	-5.98921	Pulse RECO	DT
US-Wjs	1.57356	Pulse RECO	DML
US-Wjs	-3.25189	Pulse RECO	NN
US-Wjs	-5.61597	Pulse GPP	NT
US-Wjs	-17.525	Pulse GPP	DT
US-Wjs	-1.21183	Pulse GPP	DML
US-Wjs	-2.29675	Pulse GPP	NN
US-Wkg	32.2624	Pulse RECO	NT
US-Wkg	26.0912	Pulse RECO	DT
US-Wkg	11.0616	Pulse RECO	DML
US-Wkg	10.264	Pulse RECO	NN
US-Wkg	39.8643	Pulse GPP	NT
US-Wkg	15.621	Pulse GPP	DT
US-Wkg	11.4576	Pulse GPP	DML
US-Wkg	16.1067	Pulse GPP	NN
US-xNG	-8.30114	Pulse RECO	NT
US-xNG	-4.31731	Pulse RECO	DT
US-xNG	-25.5642	Pulse RECO	DML
US-xNG	-14.9051	Pulse RECO	NN
US-xNG	-11.4753	Pulse GPP	NT
US-xNG	-22.8361	Pulse GPP	DT
US-xNG	-35.4907	Pulse GPP	DML
US-xNG	-19.2791	Pulse GPP	NN

## Sheet: Fig.3a
SITE_ID	Day_index	Max Daily NEE
AU-ASM	1	1.72336
AU-ASM	2	2.0662
AU-ASM	3	1.4155
AU-ASM	4	1.28537
AU-ASM	5	2.29484
AU-ASM	6	1.35819
AU-ASM	7	1.25616
AU-ASM	8	0.916319
AU-ASM	9	0.692643
AU-ASM	10	0.329075
AU-DaP	1	9.7261
AU-DaP	2	8.7691
AU-DaP	3	5.36065
AU-DaP	4	5.13186
AU-DaP	5	2.91905
AU-DaP	6	2.22618
AU-DaP	7	2.20983
AU-DaP	8	3.06744
AU-DaP	9	1.19002
AU-DaP	10	1.14431
AU-Dry	1	5.04724
AU-Dry	2	5.98316
AU-Dry	3	4.61828
AU-Dry	4	3.25692
AU-Dry	5	3.06867
AU-Dry	6	2.60992
AU-Dry	7	0.00735216
AU-Dry	8	0.120328
AU-Dry	9	-0.498847
AU-Rig	1	5.62291
AU-Rig	2	7.31178
AU-Rig	3	5.25716
AU-Rig	4	4.90058
AU-Rig	5	3.44988
AU-Rig	6	2.27732
AU-Rig	7	2.59938
AU-Rig	8	2.74572
AU-Rig	9	2.11065
AU-Rig	10	2.21857
AU-Rig	11	0.552875
AU-Rig	12	-1.14916
AU-Rig	13	-0.217523
AU-Rig	14	-1.01601
AU-Rig	15	-1.95806
AU-Stp	1	4.85987
AU-Stp	2	2.65971
AU-Stp	3	3.35873
AU-Stp	4	2.93606
AU-Stp	5	2.57007
AU-Stp	6	2.05186
AU-Stp	7	1.86709
AU-Stp	8	1.29457
AU-Stp	9	1.63436
AU-Stp	10	0.63619
AU-Stp	11	0.41213
AU-Stp	12	0.337595
AU-Stp	13	0.089728
AU-Stp	14	0.278672
ES-Abr	1	7.04295
ES-Abr	2	5.23775
ES-Abr	3	4.57981
ES-Abr	4	3.96506
ES-Abr	5	2.96833
ES-Abr	6	2.47441
ES-Abr	7	2.62578
ES-Abr	8	0.506935
ES-Abr	9	0.924121
ES-Abr	10	2.17508
ES-Abr	11	1.19307
ES-Abr	12	0.194554
ES-Abr	13	-0.535723
ES-Agu	1	4.60307
ES-Agu	2	4.24223
ES-Agu	3	3.40599
ES-Agu	4	4.03319
ES-Agu	5	3.57764
ES-Agu	6	2.26074
ES-Agu	7	1.89419
ES-Agu	8	1.1147
ES-Agu	9	2.04135
ES-Agu	10	3.31363
ES-Agu	11	1.54794
ES-Agu	12	-2.01986
ES-Agu	13	0.173253
ES-Agu	14	-1.11811
ES-LM1	1	10.8904
ES-LM1	2	7.37422
ES-LM1	3	5.14633
ES-LM1	4	5.49665
ES-LM1	5	4.72253
ES-LM1	6	6.5185
ES-LM1	7	4.206
ES-LM1	8	3.21118
ES-LM1	9	2.24047
ES-LM1	10	1.10533
ES-LM1	11	2.18337
ES-LM1	12	0.706438
ES-LM1	13	-0.321971
ES-LM2	1	8.46625
ES-LM2	2	7.33582
ES-LM2	3	4.73055
ES-LM2	4	3.997
ES-LM2	5	3.85733
ES-LM2	6	3.75717
ES-LM2	7	3.68061
ES-LM2	8	4.6309
ES-LM2	9	5.15062
ES-LM2	10	2.449
ES-LM2	11	1.01148
ES-LM2	12	1.38831
US-Cop	1	1.6196
US-Cop	2	0.913092
US-Cop	3	1.04193
US-Cop	4	0.621045
US-Cop	5	0.453186
US-Cop	6	0.255894
US-Cop	7	0.136211
US-Cop	8	0.169153
US-Jo1	1	1.94932
US-Jo1	2	1.73334
US-Jo1	3	0.962329
US-Jo1	4	1.87975
US-Jo1	5	0.85419
US-Jo1	6	0.754781
US-Jo1	7	0.649183
US-Jo1	8	0.489552
US-Jo1	9	0.741715
US-Jo1	10	0.259099
US-Jo1	11	-0.0645624
US-Jo1	12	0.289698
US-Jo1	13	0.385993
US-Jo1	14	0.0388862
US-Jo1	15	-0.0577301
US-Jo1	16	0.11759
US-Jo2	1	1.73038
US-Jo2	2	3.54017
US-Jo2	3	1.8737
US-Jo2	4	0.860486
US-Jo2	5	0.92199
US-Jo2	6	1.55686
US-Jo2	7	1.63871
US-Jo2	8	0.435837
US-Jo2	9	0.809158
US-Jo2	10	0.168176
US-Jo2	11	0.417934
US-Jo2	12	-0.0744798
US-Jo2	13	-1.45679
US-Jo2	14	-0.510418
US-Jo2	15	-1.26924
US-Jo2	16	-0.532421
US-LS2	1	3.47178
US-LS2	2	2.47654
US-LS2	3	1.60109
US-LS2	4	1.29488
US-LS2	5	1.40726
US-LS2	6	0.979248
US-LS2	7	0.536268
US-LS2	8	0.419144
US-LS2	9	0.695048
US-LS2	10	0.353662
US-Mpj	1	3.03299
US-Mpj	2	2.82796
US-Mpj	3	2.86889
US-Mpj	4	2.41681
US-Mpj	5	2.75573
US-Mpj	6	2.39118
US-Mpj	7	2.96109
US-Mpj	8	1.22222
US-Mpj	9	2.18731
US-Mpj	10	2.99852
US-Mpj	11	1.69556
US-Mpj	12	2.4008
US-Mpj	13	1.93748
US-Mpj	14	1.04567
US-Mpj	15	0.160209
US-Mpj	16	0.0874922
US-Rls	1	2.34565
US-Rls	2	3.4509
US-Rls	3	3.59585
US-Rls	4	2.57024
US-Rls	5	2.21243
US-Rls	6	2.0985
US-Rls	7	1.74789
US-Rls	8	1.31877
US-Rls	9	1.5874
US-Rls	10	0.676019
US-Rms	1	7.24348
US-Rms	2	5.42041
US-Rms	3	3.88377
US-Rms	4	3.42874
US-Rms	5	1.25646
US-Rms	6	2.40282
US-Rms	7	1.48139
US-Rms	8	2.04207
US-Rms	9	1.50396
US-Rms	10	1.25174
US-Rms	11	0.677961
US-Rms	12	1.63749
US-Rms	13	-2.43975
US-Rms	14	-2.5988
US-Rms	15	-1.41416
US-Rwf	1	2.49406
US-Rwf	2	2.254
US-Rwf	3	1.98753
US-Rwf	4	2.1553
US-Rwf	5	2.26596
US-Rwf	6	2.03514
US-Rwf	7	1.632
US-Rwf	8	1.75781
US-Rwf	9	0.0271162
US-Rws	1	2.2307
US-Rws	2	2.47052
US-Rws	3	2.44959
US-Rws	4	2.15484
US-Rws	5	2.33756
US-Rws	6	2.52293
US-Rws	7	1.93847
US-Rws	8	1.30642
US-Rws	9	0.951548
US-Rws	10	1.10149
US-Rws	11	0.565123
US-Rws	12	-0.319511
US-Rws	13	-0.871183
US-Seg	1	2.4821
US-Seg	2	5.36482
US-Seg	3	4.6351
US-Seg	4	2.8038
US-Seg	5	1.58739
US-Seg	6	2.55695
US-Seg	7	1.9184
US-Seg	8	0.975324
US-Seg	9	0.43965
US-Seg	10	0.235234
US-Seg	11	0.106275
US-Seg	12	-0.205652
US-Seg	13	-0.215291
US-Seg	14	-0.113415
US-Ses	1	7.60787
US-Ses	2	4.85561
US-Ses	3	3.37996
US-Ses	4	1.5663
US-Ses	5	1.40898
US-Ses	6	7.60787
US-Ses	7	2.41854
US-Ses	8	0.903442
US-Ses	9	0.549498
US-Ses	10	0.57302
US-Ses	11	0.328836
US-Ses	12	0.723933
US-Ses	13	0.387317
US-Ses	14	0.38733
US-Ses	15	-0.293449
US-SRC	1	2.38119
US-SRC	2	2.68126
US-SRC	3	1.46843
US-SRC	4	1.18122
US-SRC	5	1.02153
US-SRC	6	0.712272
US-SRC	7	1.98212
US-SRC	8	0.895488
US-SRC	9	0.564565
US-SRC	10	0.484587
US-SRC	11	0.416061
US-SRC	12	-0.121127
US-SRC	13	-0.179609
US-SRC	14	0.135945
US-SRC	15	0.0236998
US-SRG	1	5.51894
US-SRG	2	6.33151
US-SRG	3	5.55166
US-SRG	4	6.18119
US-SRG	5	4.22072
US-SRG	6	4.04761
US-SRG	7	3.07083
US-SRG	8	2.86318
US-SRG	9	3.43984
US-SRG	10	2.12006
US-SRG	11	1.82981
US-SRG	12	1.96494
US-SRG	13	1.67255
US-SRG	14	0.424214
US-SRG	15	1.18591
US-SRG	16	0.88592
US-SRG	17	0.842716
US-SRG	18	0.829641
US-SRG	19	0.474662
US-SRG	20	0.106438
US-SRG	21	0.404848
US-SRM	1	4.38959
US-SRM	2	4.73218
US-SRM	3	3.83229
US-SRM	4	2.90078
US-SRM	5	2.4744
US-SRM	6	3.469
US-SRM	7	2.79111
US-SRM	8	2.96773
US-SRM	9	1.64422
US-SRM	10	1.42711
US-SRM	11	0.82763
US-SRM	12	0.537522
US-SRM	13	0.551692
US-SRM	14	0.58505
US-SRM	15	-0.9151
US-SRM	16	-0.133852
US-SRS	1	5.5348
US-SRS	2	4.55964
US-SRS	3	3.14266
US-SRS	4	4.11566
US-SRS	5	1.40188
US-SRS	6	1.02995
US-SRS	7	1.33743
US-SRS	8	-0.307074
US-Ton	1	15.0338
US-Ton	2	15.9716
US-Ton	3	12.2947
US-Ton	4	10.0532
US-Ton	5	13.1257
US-Ton	6	13.2579
US-Ton	7	9.78549
US-Ton	8	3.44772
US-Ton	9	9.73055
US-Ton	10	3.15554
US-Ton	11	3.74275
US-Ton	12	3.79215
US-Ton	13	4.28692
US-Ton	14	1.89577
US-Ton	15	3.88865
US-Ton	16	5.06925
US-Ton	17	1.75492
US-Ton	18	0.946925
US-Ton	19	0.289613
US-Ton	20	0.238565
US-Ton	21	1.18797
US-Ton	22	-1.8938
US-Ton	23	-1.40327
US-Ton	24	-0.561723
US-Ton	25	-1.358
US-Var	1	11.2846
US-Var	2	16.2319
US-Var	3	9.83464
US-Var	4	6.88616
US-Var	5	6.84776
US-Var	6	5.74225
US-Var	7	6.47629
US-Var	8	4.8127
US-Var	9	2.99039
US-Var	10	2.67201
US-Var	11	2.88644
US-Var	12	2.32713
US-Var	13	1.76855
US-Var	14	1.63837
US-Var	15	1.70895
US-Var	16	1.52909
US-Var	17	1.15856
US-Var	18	1.1133
US-Var	19	1.00844
US-Var	20	1.22927
US-Whs	1	2.70743
US-Whs	2	3.19915
US-Whs	3	2.76126
US-Whs	4	2.31034
US-Whs	5	1.98052
US-Whs	6	1.20411
US-Whs	7	1.49679
US-Whs	8	1.11445
US-Whs	9	0.759802
US-Whs	10	0.917189
US-Whs	11	1.39007
US-Whs	12	0.623823
US-Whs	13	0.347394
US-Whs	14	0.754173
US-Whs	15	0.833116
US-Whs	16	0.462532
US-Whs	17	-1.34872
US-Whs	18	-1.38594
US-Whs	19	-1.37126
US-Whs	20	-1.47105
US-Wjs	1	3.13782
US-Wjs	2	2.75351
US-Wjs	3	1.32206
US-Wjs	4	1.20417
US-Wjs	5	1.97092
US-Wjs	6	1.16002
US-Wjs	7	0.873724
US-Wjs	8	0.114316
US-Wjs	9	-0.0582882
US-Wjs	10	0.61624
US-Wjs	11	-0.131645
US-Wjs	12	0.306566
US-Wjs	13	-0.0618917
US-Wjs	14	-0.0195517
US-Wjs	15	-0.106566
US-Wkg	1	3.31703
US-Wkg	2	3.7406
US-Wkg	3	4.25034
US-Wkg	4	3.35784
US-Wkg	5	2.3301
US-Wkg	6	2.47438
US-Wkg	7	1.98396
US-Wkg	8	1.58921
US-Wkg	9	1.33665
US-Wkg	10	1.52165
US-Wkg	11	0.910323
US-Wkg	12	0.627023
US-Wkg	13	0.349243

## Sheet: Fig.3bc
ini_condition	decay_factor	pre-pulse_EF	change_EF	GPP	Tair	Rg	P/PET	Soil.pH	SOC	Clay_%
2.2565	0.102189	0.155308	0.175793	1.07029	23.3924	355.377	0.152479	6.9	10.9	17.8
12.8669	0.250731	0.231732	0.0757913	5.07266	28.4444	427.467	0.626647	5.9	9.7	12.9
8.15023	0.251919	0.318072	0.124426	5.03013	29.1736	434.845	0.4366	6.7	8.9	25.2
8.99148	0.201163	0.293888	0.179927	3.94926	18.872	335.142	0.441951	6.1	39.8	15.3846
5.34216	0.175321	0.209966	0.204021	1.62206	27.6902	399.15	0.302665	6.8	7.2	30.2
8.62427	0.214449	0.24837	0.179784	3.65405	18.9542	279.41	0.418752	6.5	32.6	20.3796
6.07451	0.16475	0.216175	0.107107	1.23827	19.6501	307.664	0.191316	7.8	16.4	28.1
11.7677	0.179106	0.285198	0.189352	5.00997	18.8631	301.164	0.381903	6.9	26.8	20
8.64758	0.125479	0.27157	0.199094	4.85733	19.2655	298.802	0.381903	7	27	15.4
2.1673	0.323514	0.191066	0.148293	0.3802	19.3018	348.038	0.280003	7.5	15.3	23.1
2.44178	0.187977	0.188974	0.115497	1.30326	21.209	374.718	0.165425	8.1	8.4	15.1
3.51309	0.232349	0.214012	0.222277	1.27115	20.4332	298.338	0.174179	7.9	7.5	14.3
4.32194	0.26933	0.218872	0.178435	3.85955	22.847	392.121	0.202139	7.8	8	25.7
3.51581	0.0676037	0.199852	0.12822	2.12744	12.3325	345.842	0.290846	7.3	23.7	21.2
3.71738	0.105935	0.305244	0.172874	2.82316	10.676	304.293	0.339361	6.7	33.1	21.2212
9.51444	0.279105	0.329139	0.187213	4.64915	8.48231	351.125	0.45481	6.5	69.7	20.6
2.90863	0.0962235	0.363551	0.10801	2.98318	7.43759	277.543	0.439975	6.8	33	16.6
3.39825	0.13303	0.314544	0.151619	1.46572	12.2367	248.333	0.264845	7.3	16.3	15
5.59711	0.194367	0.183458	0.179912	0.688654	17.7422	355.837	0.160679	8.1	10	15.984
8.24572	0.21629	0.194846	0.154438	0.541436	18.6984	375.793	0.156111	8.1	8.4	20.3203
3.134	0.190895	0.182611	0.134418	0.512281	20.8307	320.21	0.212499	7.3	7.6	14.985
7.72086	0.121439	0.311904	0.103667	1.57092	20.6357	310.173	0.330038	6.8	14.7	14.8
5.88027	0.147855	0.209975	0.137674	0.896887	20.7139	319.636	0.261031	7.2	12.3	17.3
7.75322	0.281347	0.340783	0.186318	2.34195	21.8411	322.888	0.261031	6.9	12.3	16.6
19.6753	0.13089	0.275817	0.173017	4.70618	20.4668	423.633	0.446672	6.1	31.2	19.1
16.1454	0.159371	0.223184	0.195114	2.94241	20.6202	436.707	0.458413	6	34.3	18.1818
4.13524	0.175791	0.203096	0.167863	0.324243	19.7232	354.003	0.201142	7.9	8.7	16
4.15459	0.261527	0.250935	0.117398	2.0557	14.5821	340.967	0.233689	7.6	11.2	23.4
4.81808	0.130791	0.223161	0.158493	0.948212	19.4451	418.273	0.229949	7.1	10.5	14.5854

## Sheet: Fig.4a
SITE_ID	Precision	Recall
AU-ASM	0.6875	0.478261
AU-Cpr	0.181818	0.0909091
AU-DaP	0.5	0.5
AU-Stp	0.666667	0.461538
ES-Abr	0.6875	0.578947
ES-Agu	0.444444	0.333333
ES-LM1	0.8	0.666667
ES-LM2	0.571429	0.615385
US-Cop	1	0.363636
US-Jo1	0.333333	0.1
US-Jo2	0.285714	0.2
US-LS2	1	0.285714
US-Mpj	0.75	0.272727
US-Rls	0.5	0.571429
US-Rms	0.375	0.25
US-Rwf	0.285714	0.25
US-Rws	0.714286	0.263158
US-Seg	0.714286	0.394737
US-Ses	0.722222	0.565217
US-SRC	1	0.266667
US-SRG	0.75	0.428571
US-SRM	0.578947	0.478261
US-SRS	0.4	0.25
US-Ton	0.666667	0.363636
US-Var	0.818182	0.5625
US-Whs	0.588235	0.416667
US-Wjs	0.333333	0.105263
US-Wkg	0.714286	0.357143

## Sheet: Fig.4b
threshold_list	precision_list	recall_list	pulse_number
-20	0	0	2
-15	0	0	6
-10	0	0	18
-5	0.0369128	0.113402	97
0	0.302013	0.375	238
5	0.161074	0.666667	72
10	0.0637584	0.76	25
15	0.0134228	0.444444	9

## Sheet: Fig.4c
Importance_score	std	Feature
0.0676078	0.00780493	Month
0.0620692	0.00847895	NT modeled Reco
0.0169814	0.0180674	NEE
0.139732	0.0154507	EF
0.0036046	0.0015063	P_ERA
0.116787	0.0100694	ΔEF
0.117115	0.0109745	Pre_pulse_EF
0.0910171	0.00842746	ΔNEE
0.219363	0.0438709	Pre_pulse_NEE
0.165723	0.0473504	Daily NEE
